# Supplementary material for: Proteomics of yeast telomerase identified Cdc48-Npl4-Ufd1 and Ufd4 as regulators of Est1 and telomere length
Source: Nat Commun. 2015 Sep 14;6:8290. doi: 10.1038/ncomms9290 (PMC4579843; doi:10.1038/ncomms9290)
Supplement: Supplementary Data 1 — Proteins co-immunoprecipitated with telomerase in alpha-factor treatment (G1 phase) or nocodazole treatment (G2/M phase). Bold and Italic represent proteins resistant to DNase I treatment; Dark red represent DNA-dependency inconclusive; X Known telomerase component; # Proteins known to affect telomere length from genome wide screen; * Proteins associated with telomere biology from another criterion. [file ncomms9290-s2.xlsx]

## Sheet: Sheet1
Supplementary Data 1. Proteins co-immunoprecipitated with telomerase in alpha-factor treatment (G1 phase) or nocodazole treatment (G2/M phase). Bold and Italic represent proteins resistant to DNase I treatment; Dark red represent DNA-dependency inconclusive; X Known telomerase component; # Proteins known to affect telomere length from genome wide screen; * Proteins associated with telomere biolog…
No.	UniProt ID	Gene Name	Protein Name	SAINT Score		Raw Spectra (G1)		Raw Spectra (G2/M)		References
				G1	G2/M	Rep. 1	Rep. 2	Rep. 1	Rep. 2
1	P17214	EST1X#*	Telomere elongation protein EST1	1	1	1899	1498	1349	1769	1, 2
2	Q06163	EST2X#*	Telomerase reverse transcriptase	1	1	797	688	471	808	1, 3
3	P25694	CDC48	Cell division control protein 48	1	1	394	646	262	418
4	P41812	POP1	Ribonucleases P/MRP protein subunit POP1	1	1	330	330	227	313
5	Q03280	TOM1	E3 ubiquitin protein ligase TOM1	1	1	226	240	150	147
6	P32807	YKU70#*	ATP-dependent DNA helicase II subunit 1	1	1	101	127	59	75	1, 3
7	P15705	STI1	Heat shock protein STI1	1	1	99	63	84	91
8	P40018	SMB1X*	Small nuclear ribonucleoprotein-associated protein B	1	1	56	50	54	62	7
9	Q04437	YKU80#*	ATP-dependent DNA helicase II subunit 2	1	1	67	94	52	49	1, 3
10	P33202	UFD4	Ubiquitin fusion degradation protein 4	1	1	51	64	33	48
11	Q07729	GUD1	Probable guanine deaminase	1	1	50	62	31	51
12	Q03096	EST3X#*	Telomere replication protein EST3	1	1	58	53	23	43	1, 3
13	P40069	KAP123	Importin subunit beta4	1	1	56	36	24	45
14	P32565	RPN2	26S proteasome regulatory subunit RPN2	1	1	29	50	24	19
15	Q02260	SMD1X*	Small nuclear ribonucleoprotein Sm D1	1	1	33	24	16	21	7
16	P53218	POP6	Ribonucleases P/MRP protein subunit POP6	1	1	36	20	19	24
17	P38764	RPN1	26S proteasome regulatory subunit RPN1	1	1	24	40	16	27
18	P19812	UBR1*	E3 ubiquitin protein ligase UBR1	1	1	38	19	19	22	6
19	P34223	SHP1	UBX domain containing protein 1	1	1	27	37	16	32
20	P33755	NPL4	Nuclear protein localization protein 4	1	1	20	50	11	32
F	P25293	NAP1	Nucleosome assembly protein 1	1	1	33	29	11	25
22	Q06217	SMD2X*	Small nuclear ribonucleoprotein Sm D2	1	0.97	29	30	12	31	7
23	P43321	SMD3X*	Small nuclear ribonucleoprotein Sm D3	1	1	24	18	14	17	7
24	Q04228	UBX2	UBX domain-containing protein 2	1	1	21	27	12	19
25	P53044	UFD1	Ubiquitin fusion degradation protein 1	1	1	20	24	14	21
26	P50101	UBP15	Ubiquitin carboxyl terminal hydrolase 15	1	0.8	17	12	3	10
27	P33297	RPT5#	26S protease regulatory subunit 6A	1	0.98	12	21	4	10	4
28	Q12250	RPN5#	26S proteasome regulatory subunit RPN5	1	n/a	10	12	4	10	4
29	P53751	YNR065C	Uncharacterized membrane glycoprotein YNR065C	1	n/a	13	12	5	1
30	P53549	RPT4	26S protease subunit RPT4	1	0.97	12	18	5	12
31	Q04781	YMR247C	RING finger protein YMR247C	1	0.99	15	9	7	12
32	P53886	APC1	Anaphase-promoting complex subunit 1	1	n/a	11	18	5	0
33	Q12330	SME1X*	Small nuclear ribonucleoprotein E	1	n/a	10	10	2	14	1, 7
34	P46970	NMD5	Nonsense-mediated mRNA decay protein 5	1	n/a	10	13	3	8
35	Q06132	SGD1	Suppressor of glycerol defect protein 1	1	1	50	25	31	36
36	P25582	SPB1	AdoMet-dependent rRNA methyltransferase SPB1	1	0.96	34	18	16	31
37	P54999	SMX3X*	Small nuclear ribonucleoprotein F	1	0.94	12	6	3	6	3
38	P33299	RPT1	26S protease regulatory subunit 7 homolog	1	1	8	15	8	10	1, 7
39	A6ZU71	NSA1	Ribosome biogenesis protein NSA1	1	0.98	13	5	6	9
40	Q12447	PAA1	Polyamine N-acetyltransferase 1	1	1	9	8	8	12
41	P40438	VTH1	Protein VTH1	1	n/a	12	9	4	0
42	P38624	PRE3	Proteasome component PRE3	1	0.94	7	11	3	7
43	Q06385	VPS74	Vacuolar protein sorting-associated protein 74	1	n/a	9	7	4	9
44	P05511	SPMIT.06	Uncharacterized 91 kDa protein in cob intron	1	1	8	11	7	6
45	P40302	PRE5#	Proteasome component PRE5	1	1	7	10	5	8
46	Q12329	HSP42	Heat shock protein 42	1	0.98	14	5	6	7	4
47	P33298	RPT3#	26S protease regulatory subunit 6B homolog	1	0.95	19	22	7	12
48	P22354	MRPL20	54S ribosomal protein L20, mitochondrial	0.99	n/a	28	24	19	33	4
49	P38931	SSN2	Mediator of RNA polymerase II transcription subunit 13	0.99	0.81	24	12	7	13
50	P38291	POP7#	Ribonucleases P/MRP protein subunit POP7	0.99	0.99	25	20	21	19
51	P21242	PRE10	Proteasome component C1	0.99	0.97	7	7	5	6	4
52	P40327	RPT2	26S protease regulatory subunit 4 homolog	0.99	0.98	12	11	6	11
53	P32319	PEP1	Vacuolar protein sorting/targeting protein PEP1	0.99	n/a	7	7	4	0
54	Q12377	RPN6#	26S proteasome regulatory subunit RPN6	0.99	0.9	6	8	3	5
55	P21243	SCL1	Proteasome component C7-alpha	0.99	0.97	8	20	4	13	4
56	Q04461	YMR111C	Uncharacterized protein YMR111C	0.99	n/a	8	7	2	4
57	P06633	HIS3	Imidazole glycerol phosphate dehydratase	0.98	0.97	5	5	4	5
58	Q07821	ISA1#	Iron-sulfur assembly protein 1	0.98	n/a	6	9	2	5
59	P38737	ECM29	Proteasome component ECM29	0.98	0.87	8	11	4	4
60	P15992	HSP26	Heat shock protein 26	0.98	0.94	10	4	4	12	2
61	Q04062	RPN9	26S proteasome regulatory subunit RPN9	0.98	n/a	5	10	2	8
62	P48240	MTR3#	Exosome complex component MTR3	0.97	n/a	6	4	3	6
63	P23369	MRPL25	54S ribosomal protein L25, mitochondrial	0.97	n/a	15	13	11	12
64	P40303	PRE6	Proteasome component PRE6	0.96	0.94	6	11	3	7
65	O94676	utp22	U3 small nucleolar RNA-associated protein 22	0.96	0.99	7	4	10	5	2
66	O13563	RPN13	26S proteasome regulatory subunit RPN13	0.96	n/a	5	4	1	4
67	P23639	PRE8	Proteasome component Y7	0.85	0.96	3	13	5	7
68	P36103	YKL023W	Uncharacterized protein YKL023W	0.95	0.84	10	8	6	16
69	P34221	PTC3	Protein phosphatase 2C homolog 3	0.95	0.99	9	3	5	7
70	Q06147	LCB5	Sphingoid long chain base kinase 5	0.94	n/a	17	18	9	11	4
71	P11978	SIR4#,*	Regulatory protein SIR4	0.94	n/a	163	154	117	123
72	P43588	RPN11	26S proteasome regulatory subunit RPN11	0.93	n/a	4	4	0	3
73	P40016	RPN3	26S proteasome regulatory subunit RPN3	0.93	0.88	5	9	4	5
74	P36126	SPO14	Phospholipase D1	0.93	0.94	7	4	8	6
75	P36520	MRPL10	54S ribosomal protein L10, mitochondrial	0.93	n/a	28	23	14	30
76	Q06103	RPN7#	26S proteasome regulatory subunit RPN7	0.93	0.89	5	10	2	6
77	Q08278	MED7*	Mediator of RNA polymerase II transcription subunit 7	0.92	n/a	8	5	7	4
78	P40204	SMX2X,*	Small nuclear ribonucleoprotein G	0.92	0.92	5	4	4	5
79	P53201	SWC4	SWR1complex protein 4	0.91	n/a	8	8	2	2
80	P46948	SKI6	Exosome complex component SKI6	0.91	n/a	9	6	6	6
81	A6ZQK9	ALB1	Ribosome biogenesis protein ALB1	0.91	n/a	4	4	0	7
82	P40557	YIL005W	Putative protein disulfide isomerase YIL005W	0.91	0.85	16	18	16	9
83	Q06412	TUS1	Rho1 guanine nucleotide exchange factor TUS1	0.91	n/a	20	4	0	14
84	P14063	MRPL31	54S ribosomal protein L31, mitochondrial	0.88	n/a	13	7	5	9	1, 3
85	P30656	PRE2#	Proteasome component PRE2	0.87	n/a	7	10	2	6
86	Q12080	NOP53	Ribosome biogenesis protein NOP53	0.87	n/a	10	3	3	11
87	P40345	LRO1	Phpholipid:diacylglycerol acyltransferase	0.86	n/a	11	10	7	5
88	P47943	TIF1#	ATP-dependent RNA helicase eIF4A	0.81	n/a	6	2	4	5
89	P53632	PAP2	Poly(A) RNA polymerase protein 2	0.81	n/a	27	18	15	28
90	P53256	RRP46	Exosome complex component RRP46	0.81	n/a	4	3	5	4	4
91	P36526	MRPL27	54S ribosomal protein L27, mitochondrial	0.8	n/a	9	6	5	15
92	P38930	CKB2	Casein kinase II subunit beta	0.8	n/a	8	6	6	7	5
93	P02829	HSP82*	ATP-dependent molecular chaperone HSP82	n/a	1	186	137	145	161	13
94	B3LHQ7	NCS6	Cytoplasmic tRNA 2-thiolation protein 1	n/a	0.99	12	7	8	5	10
95	P32590	SSE2	Heat shock protein homolog SSE2	n/a	0.99	27	0	19	12
96	P25491	YDJ1#	Mitochondrial protein import protein MAS5	n/a	0.99	95	73	62	72
97	P31334	MRPL9	54S ribosomal protein L9, mitochondrial	n/a	0.99	29	21	13	23
98	Q07878	VPS13	Vacuolar protein sorting-associated protein 13	n/a	0.98	70	18	24	24
99	P03872	REP2	Partitioning protein REP2	n/a	0.97	6	1	4	9
100	P15442	GCN2	Serine/threonine-protein kinase GCN2	n/a	0.97	9	6	7	5
101	P32387	MRP20	54S ribosomal protein L41, mitochondrial	n/a	0.97	23	20	19	23
102	P12753	RAD50	DNA repair protein RAD50	n/a	0.97	32	5	7	12
103	P43574	GAT1	Transcriptional regulatory protein GAT1	n/a	0.96	11	8	6	13	4
104	P53923	NCS2	Cytoplasmic tRNA 2-thiolation protein 2	n/a	0.96	19	12	14	15
105	P03871	REP1	Partitioning protein REP1	n/a	0.95	6	1	4	5
106	P34244	HSL1	Probable serine/threonine-protein kinase HSL1	n/a	0.94	9	0	5	6
107	P23724	PRE7	Proteasome component C5	n/a	0.93	3	7	4	4	11
108	Q02574	MEC3*	DNA damage checkpoint control protein MEC3	n/a	0.92	10	0	3	13
109	P48234	ENP2	Ribosome biogenesis protein ENP2	n/a	0.9	33	20	18	22
110	P32639	BRR2	Pre-mRNA-splicing helicase BRR2	n/a	0.88	63	19	38	27	3
111	P36160	RPF2	Ribosome biogenesis protein RPF2	n/a	0.87	42	23	19	46
112	Q03661	ESC1*	Silent chromatin protein ESC1	n/a	0.84	20	0	6	9
113	Q99383	HRP1	Nuclear polyadenylated RNA-binding protein 4	n/a	0.83	17	2	7	5
114	P09733	TUB1	Tubulin alpha-1 chain	n/a	0.82	11	2	4	8
115	Q02455	MLP1*	Protein MLP1	n/a	0.8	16	0	13	9	12
1	Wellinger, R. J. & Zakian, V. A. Everything you ever wanted to know about Saccharomyces cerevisiae telomeres: beginning to end. Genetics 191, 1073-1105, doi:10.1534/genetics.111.137851 (2012).
2	Askree, S. H. et al. A genome-wide screen for Saccharomyces cerevisiae deletion mutants that affect telomere length. Proceedings of the National Academy of Sciences of the United States of America 101, 8658-8663, doi:10.1073/pnas.0401263101 (2004).
3	Gatbonton, T. et al. Telomere length as a quantitative trait: genome-wide survey and genetic mapping of telomere length-control genes in yeast. PLoS genetics 2, e35, doi:10.1371/journal.pgen.0020035 (2006).
4	Ungar, L. et al. A genome-wide screen for essential yeast genes that affect telomere length maintenance. Nucleic acids research 37, 3840-3849, doi:10.1093/nar/gkp259 (2009).
5	Zhu, X. et al. Mediator influences telomeric silencing and cellular life span. Molecular and cellular biology 31, 2413-2421, doi:10.1128/MCB.05242-11 (2011).
6	Huang, H., Kahana, A., Gottschling, D. E., Prakash, L. & Liebman, S. W. The ubiquitin-conjugating enzyme Rad6 (Ubc2) is required for silencing in Saccharomyces cerevisiae. Molecular and cellular biology 17, 6693-6699 (1997).
7	Seto, A. G., Zaug, A. J., Sobel, S. G., Wolin, S. L. & Cech, T. R. Saccharomyces cerevisiae telomerase is an Sm small nuclear ribonucleoprotein particle. Nature 401, 177-180, doi:10.1038/43694 (1999).
8	Di Domenico, E. G. et al. Tel1 and Rad51 are involved in the maintenance of telomeres with capping deficiency. Nucleic acids research 41, 6490-6500, doi:10.1093/nar/gkt365 (2013).
9	Fu, X. H. et al. Telomere recombination preferentially occurs at short telomeres in telomerase-null type II survivors. PloS one 9, e90644, doi:10.1371/journal.pone.0090644 (2014).
10	Enomoto, S., Glowczewski, L. & Berman, J. MEC3, MEC1, and DDC2 are essential components of a telomere checkpoint pathway required for cell cycle arrest during senescence in Saccharomyces cerevisiae. Molecular biology of the cell 13, 2626-2638, doi:10.1091/mbc.02-02-0012 (2002).
11	Taddei, A., Hediger, F., Neumann, F. R., Bauer, C. & Gasser, S. M. Separation of silencing from perinuclear anchoring functions in yeast Ku80, Sir4 and Esc1 proteins. The EMBO journal 23, 1301-1312, doi:10.1038/sj.emboj.7600144 (2004).
12	Hediger, F., Neumann, F. R., Van Houwe, G., Dubrana, K. & Gasser, S. M. Live imaging of telomeres: yKu and Sir proteins define redundant telomere-anchoring pathways in yeast. Current biology : CB 12, 2076-2089 (2002).
13	DeZwaan, D. C., Toogun, O. A., Echtenkamp, F. J. & Freeman, B. C. The Hsp82 molecular chaperone promotes a switch between unextendable and extendable telomere states. Nature structural & molecular biology 16, 711-716, doi:10.1038/nsmb.1616 (2009).
